# Supplementary material for: Alginate Microsponges as a Scaffold for Delivery of a Therapeutic Peptide against Rheumatoid Arthritis
Source: Nanomaterials (Basel). 2023 Oct 5;13(19):2709. doi: 10.3390/nano13192709 (PMC10574729; doi:10.3390/nano13192709)
Supplement: Supplementary file 1 [file nanomaterials-13-02709-s001.zip]

Archive with 1 entries (1 files):
- nanomaterials-2595676-supplementary.pdf
